# Supplementary material for: Absolute Quantitative Lipidomics Reveals Differences in Lipid Compounds in the Blood of Trained and Untrained Yili Horses
Source: Vet Sci. 2025 Mar 10;12(3):255. doi: 10.3390/vetsci12030255 (PMC11945474; doi:10.3390/vetsci12030255)
Supplement: Supplementary file 1 [file vetsci-12-00255-s001.zip]

Archive with 1 entries (1 files):
- vetsci-3484355-supplementary.pdf
